# Supplementary material for: COVID-19 Vaccine Antibody Response in a Single-Center Urban Hemodialysis Unit
Source: Vaccines (Basel). 2023 Jul 18;11(7):1252. doi: 10.3390/vaccines11071252 (PMC10384404; doi:10.3390/vaccines11071252)
Supplement: Supplementary file 1 [file vaccines-11-01252-s001.zip]

Archive with 1 entries (1 files):
- vaccines-2485467-supplementary.pdf
